# Supplementary material for: The microbiome associated with equine periodontitis and oral health
Source: Vet Res. 2016 Apr 14;47:49. doi: 10.1186/s13567-016-0333-1 (PMC4832512; doi:10.1186/s13567-016-0333-1)
Supplement: Supplementary file 2 — 10.1186/s13567-016-0333-1 Microbial families of higher taxa that differed significantly between the groups. The output was created in LEfSe. The same taxa are visualised in Figure 5. [file 13567_2016_333_MOESM2_ESM.xlsx]

## Sheet: Sheet1
Taxon	log of the highest class average	class	LDA effect size	p value
Bacteria.Firmicutes.Bacilli.Bacillales.FamilyXI	5.59215	Healthy	5.25713	2.18e-08
Bacteria.Firmicutes.Bacilli.Lactobacillales	3.81552	Healthy	3.41671	1.38e-06
Bacteria.Firmicutes.Bacilli	2.39339	Healthy	3.65494	0.00041784
Bacteria.Proteobacteria	2.57403	Healthy	3.45914	0.00180072
Bacteria.Proteobacteria.Gammaproteobacteria.Pasteurellales.Pasteurellaceae	4.84644	Healthy	4.27973	0.00644309
Bacteria.Proteobacteria.Alphaproteobacteria.Rhodobacterales.Rhodobacteraceae	2.36506	Healthy	3.85969	0.0105464
Bacteria.Proteobacteria.Betaproteobacteria.Neisseriales.Neisseriaceae	4.2617	Healthy	3.69888	0.0146397
Bacteria.Actinobacteria.Actinobacteria.Corynebacteriales.Mycobacteriaceae	1.95974	Healthy	4.31709	0.0170364
Bacteria.Proteobacteria.Betaproteobacteria.Burkholderiales	1.81361	Healthy	4.39544	0.0221728
Bacteria.Bacteroidetes.Sphingobacteriia.Sphingobacteriales.Chitinophagaceae	2.41999	Healthy	3.83057	0.0222275
Bacteria.Proteobacteria.Betaproteobacteria.Burkholderiales.Burkholderiaceae	3.66731	Healthy	3.09574	0.033342
Bacteria.Verrucomicrobia.Spartobacteria.Chthoniobacterales.Xiphinematobacteraceae	2.36506	Healthy	3.69634	0.0430952
Bacteria.Verrucomicrobia.Verrucomicrobiae.Verrucomicrobiales.Verrucomicrobiaceae	2.42851	Healthy	3.94814	0.0431209
Bacteria.Actinobacteria.Coriobacteriia.Coriobacteriales.Coriobacteriaceae	3.91545	Periodontitis	3.65884	1.32e-08
Bacteria.Firmicutes.Clostridia.Clostridiales.Eubacteriaceae	3.34584	Periodontitis	3.49742	3.5e-08
Bacteria.Actinobacteria.Actinobacteria.Bifidobacteriales.Bifidobacteriaceae	3.43066	Periodontitis	3.40193	3.68e-08
Bacteria.Firmicutes.Clostridia.Clostridiales.Lachnospiraceae	4.5818	Periodontitis	4.28292	4.97e-08
Bacteria.Firmicutes.Clostridia.Clostridiales.FamilyXIII	4.246	Periodontitis	3.97804	5.25e-08
Bacteria.Firmicutes.Negativicutes.Selenomonadales.Veillonellaceae	4.84752	Periodontitis	4.58532	1.44e-07
Bacteria.Firmicutes.Negativicutes.Selenomonadales.Acidaminococcaceae	4.42209	Periodontitis	4.15473	1.67e-07
Bacteria.Bacteroidetes.Bacteroidia.Bacteroidales.Prevotellaceae	5.1993	Periodontitis	4.88673	1.84e-07
Bacteria.Firmicutes.Clostridia.Clostridiales.Peptococcaceae	3.03946	Periodontitis	3.69361	2.77e-07
Bacteria.Actinobacteria.Actinobacteria.Propionibacteriales.Propionibacteriaceae	3.28049	Periodontitis	3.47	4.84e-07
Bacteria.Firmicutes.Erysipelotrichia.Erysipelotrichales.Erysipelotrichaceae	3.60265	Periodontitis	3.57549	1.2e-06
Bacteria.Bacteroidetes.Bacteroidia.Bacteroidales.Rikenellaceae	3.81454	Periodontitis	3.57144	1.45e-06
Bacteria.Bacteroidetes.Bacteroidia.Bacteroidales	3.93398	Periodontitis	3.69691	2.29e-06
Bacteria.Synergistetes.Synergistia.Synergistales.Synergistaceae	4.18658	Periodontitis	3.90324	3.12e-06
Bacteria.Proteobacteria.Epsilonproteobacteria.Campylobacterales.Campylobacteraceae	3.26602	Periodontitis	3.29683	4.03e-06
Bacteria.Firmicutes.Clostridia.Clostridiales.FamilyXI	4.32396	Periodontitis	4.01665	6.22e-06
Bacteria.Fusobacteria.Fusobacteriia.Fusobacteriales.Fusobacteriaceae	4.19147	Periodontitis	3.9403	6.65e-06
Bacteria.Firmicutes.Bacilli.Lactobacillales.Lactobacillaceae	3.8371	Periodontitis	3.60253	1.24e-05
Bacteria.Firmicutes.Clostridia.Clostridiales	3.13399	Periodontitis	3.16168	1.28e-05
Bacteria.Spirochaetae.Spirochaetes.Spirochaetales.Spirochaetaceae	3.82083	Periodontitis	3.58378	1.29e-05
Bacteria.Firmicutes.Clostridia.Clostridiales.Christensenellaceae	3.9412	Periodontitis	3.67317	1.51e-05
Bacteria.Firmicutes.Clostridia.Clostridiales.Ruminococcaceae	4.43783	Periodontitis	4.12332	5.37e-05
Archaea.Euryarchaeota.Thermoplasmata.Thermoplasmatales	3.01508	Periodontitis	3.2087	6.34e-05
Bacteria.TM7	4.0291	Periodontitis	3.7498	7.59e-05
Bacteria.Proteobacteria.Deltaproteobacteria.Desulfobacterales.Desulfobulbaceae	3.12612	Periodontitis	3.10333	8.8e-05
Bacteria.Bacteroidetes	3.52792	Periodontitis	3.37334	9.08e-05
Bacteria.Proteobacteria.Deltaproteobacteria.Desulfovibrionales.Desulfovibrionaceae	3.1172	Periodontitis	3.43284	0.000128033
Archaea.Euryarchaeota.Methanobacteria.Methanobacteriales.Methanobacteriaceae	2.89052	Periodontitis	3.49214	0.000144112
Bacteria.Actinobacteria.Actinobacteria.Actinomycetales.Actinomycetaceae	4.27695	Periodontitis	3.93919	0.000294678
Bacteria.Fusobacteria.Fusobacteriia.Fusobacteriales	4.24666	Periodontitis	3.91256	0.000484831
Bacteria.Tenericutes.Mollicutes.Acholeplasmatales	2.67719	Periodontitis	3.74195	0.00100306
Bacteria.Firmicutes.Clostridia.Clostridiales.Peptostreptococcaceae	3.48991	Periodontitis	3.46985	0.00351995
Bacteria.Fusobacteria.Fusobacteriia.Fusobacteriales.Leptotrichiaceae	4.08056	Periodontitis	3.71595	0.00447891
Bacteria.Proteobacteria.Betaproteobacteria.Burkholderiales.Alcaligenaceae	1.88131	Periodontitis	4.67312	0.0104704
Bacteria.Proteobacteria.Deltaproteobacteria.Desulfuromonadales	2.87348	Periodontitis	3.37428	0.0136482
Bacteria.Tenericutes.Mollicutes	2.52051	Periodontitis	3.54039	0.0180721
Bacteria.Fibrobacteres.Fibrobacteria.Fibrobacterales.Fibrobacteraceae	2.23349	Periodontitis	3.70437	0.0348176
Bacteria.Chloroflexi.Anaerolineae.Anaerolineales.Anaerolineaceae	3.0776	Periodontitis	3.70454	0.0388927
